# Supplementary material for: Mapping the distribution of the main host for plague in a complex landscape in Kazakhstan: An object-based approach using SPOT-5 XS, Landsat 7 ETM+, SRTM and multiple Random Forests
Source: Int J Appl Earth Obs Geoinf. 2013 Aug;23:81–94. doi: 10.1016/j.jag.2012.11.007 (PMC4010295; doi:10.1016/j.jag.2012.11.007)
Supplement: Map 1 — Research Squares. [file mmc1.kml]

<?xml version="1.0" encoding="UTF-8"?>
<kml xmlns="http://www.opengis.net/kml/2.2" xmlns:gx="http://www.google.com/kml/ext/2.2" xmlns:xsi="http://www.w3.org/2001/XMLSchema-instance"
 xsi:schemaLocation="http://www.opengis.net/kml/2.2 http://schemas.opengis.net/kml/2.2.0/ogckml22.xsd http://www.google.com/kml/ext/2.2 http://code.google.com/apis/kml/schema/kml22gx.xsd">
<Document id="Researchsquares54_200m">
  <name>Researchsquares54_200m</name>
  <Snippet></Snippet>
  <Folder id="FeatureLayer0">
    <name>Researchsquares54_200m</name>
    <Snippet></Snippet>
    <Placemark id="ID_00000">
      <name>0</name>
      <Snippet></Snippet>
      <description><![CDATA[<html xmlns:fo="http://www.w3.org/1999/XSL/Format" xmlns:msxsl="urn:schemas-microsoft-com:xslt">

<head>

<META http-equiv="Content-Type" content="text/html">

</head>

<body style="margin:0px 0px 0px 0px;overflow:auto;background:#FFFFFF;">

<table style="font-family:Arial,Verdana,Times;font-size:12px;text-align:left;width:100;border-collapse:collapse;padding:3px 3px 3px 3px">

<tr style="text-align:center;font-weight:bold;background:#9CBCE2">

<td>0</td>

</tr>

<tr>

<td>

<table style="font-family:Arial,Verdana,Times;font-size:12px;text-align:left;width:100;border-spacing:0px; padding:3px 3px 3px 3px">

<tr>

<td>FID</td>

<td>0</td>

</tr>

<tr bgcolor="#D4E4F3">

<td>Id</td>

<td>0</td>

</tr>

</table>

</td>

</tr>

</table>

</body>

</html>

]]></description>
      <styleUrl>#PolyStyle00</styleUrl>
      <MultiGeometry>
        <Polygon>
          <extrude>0</extrude><altitudeMode>clampToGround</altitudeMode><tessellate>1</tessellate>
          <outerBoundaryIs><LinearRing><coordinates> 76.401657,44.795670,0.000000 76.401703,44.797470,0.000000 76.399170,44.797501,0.000000 76.399132,44.795704,0.000000 76.401657,44.795670,0.000000</coordinates></LinearRing></outerBoundaryIs>
        </Polygon>
      </MultiGeometry>
    </Placemark>
    <Placemark id="ID_00001">
      <name>0</name>
      <Snippet></Snippet>
      <description><![CDATA[<html xmlns:fo="http://www.w3.org/1999/XSL/Format" xmlns:msxsl="urn:schemas-microsoft-com:xslt">

<head>

<META http-equiv="Content-Type" content="text/html">

</head>

<body style="margin:0px 0px 0px 0px;overflow:auto;background:#FFFFFF;">

<table style="font-family:Arial,Verdana,Times;font-size:12px;text-align:left;width:100;border-collapse:collapse;padding:3px 3px 3px 3px">

<tr style="text-align:center;font-weight:bold;background:#9CBCE2">

<td>0</td>

</tr>

<tr>

<td>

<table style="font-family:Arial,Verdana,Times;font-size:12px;text-align:left;width:100;border-spacing:0px; padding:3px 3px 3px 3px">

<tr>

<td>FID</td>

<td>1</td>

</tr>

<tr bgcolor="#D4E4F3">

<td>Id</td>

<td>0</td>

</tr>

</table>

</td>

</tr>

</table>

</body>

</html>

]]></description>
      <styleUrl>#PolyStyle00</styleUrl>
      <MultiGeometry>
        <Polygon>
          <extrude>0</extrude><altitudeMode>clampToGround</altitudeMode><tessellate>1</tessellate>
          <outerBoundaryIs><LinearRing><coordinates> 76.407967,44.795589,0.000000 76.408020,44.797390,0.000000 76.405487,44.797421,0.000000 76.405487,44.795620,0.000000 76.407967,44.795589,0.000000</coordinates></LinearRing></outerBoundaryIs>
        </Polygon>
      </MultiGeometry>
    </Placemark>
    <Placemark id="ID_00002">
      <name>0</name>
      <Snippet></Snippet>
      <description><![CDATA[<html xmlns:fo="http://www.w3.org/1999/XSL/Format" xmlns:msxsl="urn:schemas-microsoft-com:xslt">

<head>

<META http-equiv="Content-Type" content="text/html">

</head>

<body style="margin:0px 0px 0px 0px;overflow:auto;background:#FFFFFF;">

<table style="font-family:Arial,Verdana,Times;font-size:12px;text-align:left;width:100;border-collapse:collapse;padding:3px 3px 3px 3px">

<tr style="text-align:center;font-weight:bold;background:#9CBCE2">

<td>0</td>

</tr>

<tr>

<td>

<table style="font-family:Arial,Verdana,Times;font-size:12px;text-align:left;width:100;border-spacing:0px; padding:3px 3px 3px 3px">

<tr>

<td>FID</td>

<td>2</td>

</tr>

<tr bgcolor="#D4E4F3">

<td>Id</td>

<td>0</td>

</tr>

</table>

</td>

</tr>

</table>

</body>

</html>

]]></description>
      <styleUrl>#PolyStyle00</styleUrl>
      <MultiGeometry>
        <Polygon>
          <extrude>0</extrude><altitudeMode>clampToGround</altitudeMode><tessellate>1</tessellate>
          <outerBoundaryIs><LinearRing><coordinates> 76.401688,44.788200,0.000000 76.401733,44.789997,0.000000 76.399208,44.790031,0.000000 76.399162,44.788231,0.000000 76.401688,44.788200,0.000000</coordinates></LinearRing></outerBoundaryIs>
        </Polygon>
      </MultiGeometry>
    </Placemark>
    <Placemark id="ID_00003">
      <name>0</name>
      <Snippet></Snippet>
      <description><![CDATA[<html xmlns:fo="http://www.w3.org/1999/XSL/Format" xmlns:msxsl="urn:schemas-microsoft-com:xslt">

<head>

<META http-equiv="Content-Type" content="text/html">

</head>

<body style="margin:0px 0px 0px 0px;overflow:auto;background:#FFFFFF;">

<table style="font-family:Arial,Verdana,Times;font-size:12px;text-align:left;width:100;border-collapse:collapse;padding:3px 3px 3px 3px">

<tr style="text-align:center;font-weight:bold;background:#9CBCE2">

<td>0</td>

</tr>

<tr>

<td>

<table style="font-family:Arial,Verdana,Times;font-size:12px;text-align:left;width:100;border-spacing:0px; padding:3px 3px 3px 3px">

<tr>

<td>FID</td>

<td>3</td>

</tr>

<tr bgcolor="#D4E4F3">

<td>Id</td>

<td>0</td>

</tr>

</table>

</td>

</tr>

</table>

</body>

</html>

]]></description>
      <styleUrl>#PolyStyle00</styleUrl>
      <MultiGeometry>
        <Polygon>
          <extrude>0</extrude><altitudeMode>clampToGround</altitudeMode><tessellate>1</tessellate>
          <outerBoundaryIs><LinearRing><coordinates> 76.426369,44.763165,0.000000 76.426414,44.764965,0.000000 76.423889,44.764996,0.000000 76.423843,44.763199,0.000000 76.426369,44.763165,0.000000</coordinates></LinearRing></outerBoundaryIs>
        </Polygon>
      </MultiGeometry>
    </Placemark>
    <Placemark id="ID_00004">
      <name>0</name>
      <Snippet></Snippet>
      <description><![CDATA[<html xmlns:fo="http://www.w3.org/1999/XSL/Format" xmlns:msxsl="urn:schemas-microsoft-com:xslt">

<head>

<META http-equiv="Content-Type" content="text/html">

</head>

<body style="margin:0px 0px 0px 0px;overflow:auto;background:#FFFFFF;">

<table style="font-family:Arial,Verdana,Times;font-size:12px;text-align:left;width:100;border-collapse:collapse;padding:3px 3px 3px 3px">

<tr style="text-align:center;font-weight:bold;background:#9CBCE2">

<td>0</td>

</tr>

<tr>

<td>

<table style="font-family:Arial,Verdana,Times;font-size:12px;text-align:left;width:100;border-spacing:0px; padding:3px 3px 3px 3px">

<tr>

<td>FID</td>

<td>4</td>

</tr>

<tr bgcolor="#D4E4F3">

<td>Id</td>

<td>0</td>

</tr>

</table>

</td>

</tr>

</table>

</body>

</html>

]]></description>
      <styleUrl>#PolyStyle00</styleUrl>
      <MultiGeometry>
        <Polygon>
          <extrude>0</extrude><altitudeMode>clampToGround</altitudeMode><tessellate>1</tessellate>
          <outerBoundaryIs><LinearRing><coordinates> 76.431396,44.762623,0.000000 76.431442,44.764423,0.000000 76.428917,44.764454,0.000000 76.428871,44.762657,0.000000 76.431396,44.762623,0.000000</coordinates></LinearRing></outerBoundaryIs>
        </Polygon>
      </MultiGeometry>
    </Placemark>
    <Placemark id="ID_00005">
      <name>0</name>
      <Snippet></Snippet>
      <description><![CDATA[<html xmlns:fo="http://www.w3.org/1999/XSL/Format" xmlns:msxsl="urn:schemas-microsoft-com:xslt">

<head>

<META http-equiv="Content-Type" content="text/html">

</head>

<body style="margin:0px 0px 0px 0px;overflow:auto;background:#FFFFFF;">

<table style="font-family:Arial,Verdana,Times;font-size:12px;text-align:left;width:100;border-collapse:collapse;padding:3px 3px 3px 3px">

<tr style="text-align:center;font-weight:bold;background:#9CBCE2">

<td>0</td>

</tr>

<tr>

<td>

<table style="font-family:Arial,Verdana,Times;font-size:12px;text-align:left;width:100;border-spacing:0px; padding:3px 3px 3px 3px">

<tr>

<td>FID</td>

<td>5</td>

</tr>

<tr bgcolor="#D4E4F3">

<td>Id</td>

<td>0</td>

</tr>

</table>

</td>

</tr>

</table>

</body>

</html>

]]></description>
      <styleUrl>#PolyStyle00</styleUrl>
      <MultiGeometry>
        <Polygon>
          <extrude>0</extrude><altitudeMode>clampToGround</altitudeMode><tessellate>1</tessellate>
          <outerBoundaryIs><LinearRing><coordinates> 76.433762,44.756451,0.000000 76.433807,44.758251,0.000000 76.431267,44.758282,0.000000 76.431236,44.756481,0.000000 76.433762,44.756451,0.000000</coordinates></LinearRing></outerBoundaryIs>
        </Polygon>
      </MultiGeometry>
    </Placemark>
    <Placemark id="ID_00006">
      <name>0</name>
      <Snippet></Snippet>
      <description><![CDATA[<html xmlns:fo="http://www.w3.org/1999/XSL/Format" xmlns:msxsl="urn:schemas-microsoft-com:xslt">

<head>

<META http-equiv="Content-Type" content="text/html">

</head>

<body style="margin:0px 0px 0px 0px;overflow:auto;background:#FFFFFF;">

<table style="font-family:Arial,Verdana,Times;font-size:12px;text-align:left;width:100;border-collapse:collapse;padding:3px 3px 3px 3px">

<tr style="text-align:center;font-weight:bold;background:#9CBCE2">

<td>0</td>

</tr>

<tr>

<td>

<table style="font-family:Arial,Verdana,Times;font-size:12px;text-align:left;width:100;border-spacing:0px; padding:3px 3px 3px 3px">

<tr>

<td>FID</td>

<td>6</td>

</tr>

<tr bgcolor="#D4E4F3">

<td>Id</td>

<td>0</td>

</tr>

</table>

</td>

</tr>

</table>

</body>

</html>

]]></description>
      <styleUrl>#PolyStyle00</styleUrl>
      <MultiGeometry>
        <Polygon>
          <extrude>0</extrude><altitudeMode>clampToGround</altitudeMode><tessellate>1</tessellate>
          <outerBoundaryIs><LinearRing><coordinates> 75.795731,44.876823,0.000000 75.795753,44.878624,0.000000 75.793221,44.878639,0.000000 75.793198,44.876835,0.000000 75.795731,44.876823,0.000000</coordinates></LinearRing></outerBoundaryIs>
        </Polygon>
      </MultiGeometry>
    </Placemark>
    <Placemark id="ID_00007">
      <name>0</name>
      <Snippet></Snippet>
      <description><![CDATA[<html xmlns:fo="http://www.w3.org/1999/XSL/Format" xmlns:msxsl="urn:schemas-microsoft-com:xslt">

<head>

<META http-equiv="Content-Type" content="text/html">

</head>

<body style="margin:0px 0px 0px 0px;overflow:auto;background:#FFFFFF;">

<table style="font-family:Arial,Verdana,Times;font-size:12px;text-align:left;width:100;border-collapse:collapse;padding:3px 3px 3px 3px">

<tr style="text-align:center;font-weight:bold;background:#9CBCE2">

<td>0</td>

</tr>

<tr>

<td>

<table style="font-family:Arial,Verdana,Times;font-size:12px;text-align:left;width:100;border-spacing:0px; padding:3px 3px 3px 3px">

<tr>

<td>FID</td>

<td>7</td>

</tr>

<tr bgcolor="#D4E4F3">

<td>Id</td>

<td>0</td>

</tr>

</table>

</td>

</tr>

</table>

</body>

</html>

]]></description>
      <styleUrl>#PolyStyle00</styleUrl>
      <MultiGeometry>
        <Polygon>
          <extrude>0</extrude><altitudeMode>clampToGround</altitudeMode><tessellate>1</tessellate>
          <outerBoundaryIs><LinearRing><coordinates> 75.792786,44.874512,0.000000 75.792801,44.876308,0.000000 75.790283,44.876328,0.000000 75.790253,44.874527,0.000000 75.792786,44.874512,0.000000</coordinates></LinearRing></outerBoundaryIs>
        </Polygon>
      </MultiGeometry>
    </Placemark>
    <Placemark id="ID_00008">
      <name>0</name>
      <Snippet></Snippet>
      <description><![CDATA[<html xmlns:fo="http://www.w3.org/1999/XSL/Format" xmlns:msxsl="urn:schemas-microsoft-com:xslt">

<head>

<META http-equiv="Content-Type" content="text/html">

</head>

<body style="margin:0px 0px 0px 0px;overflow:auto;background:#FFFFFF;">

<table style="font-family:Arial,Verdana,Times;font-size:12px;text-align:left;width:100;border-collapse:collapse;padding:3px 3px 3px 3px">

<tr style="text-align:center;font-weight:bold;background:#9CBCE2">

<td>0</td>

</tr>

<tr>

<td>

<table style="font-family:Arial,Verdana,Times;font-size:12px;text-align:left;width:100;border-spacing:0px; padding:3px 3px 3px 3px">

<tr>

<td>FID</td>

<td>8</td>

</tr>

<tr bgcolor="#D4E4F3">

<td>Id</td>

<td>0</td>

</tr>

</table>

</td>

</tr>

</table>

</body>

</html>

]]></description>
      <styleUrl>#PolyStyle00</styleUrl>
      <MultiGeometry>
        <Polygon>
          <extrude>0</extrude><altitudeMode>clampToGround</altitudeMode><tessellate>1</tessellate>
          <outerBoundaryIs><LinearRing><coordinates> 75.797119,44.846962,0.000000 75.797157,44.848763,0.000000 75.794609,44.848778,0.000000 75.794586,44.846977,0.000000 75.797119,44.846962,0.000000</coordinates></LinearRing></outerBoundaryIs>
        </Polygon>
      </MultiGeometry>
    </Placemark>
    <Placemark id="ID_00009">
      <name>0</name>
      <Snippet></Snippet>
      <description><![CDATA[<html xmlns:fo="http://www.w3.org/1999/XSL/Format" xmlns:msxsl="urn:schemas-microsoft-com:xslt">

<head>

<META http-equiv="Content-Type" content="text/html">

</head>

<body style="margin:0px 0px 0px 0px;overflow:auto;background:#FFFFFF;">

<table style="font-family:Arial,Verdana,Times;font-size:12px;text-align:left;width:100;border-collapse:collapse;padding:3px 3px 3px 3px">

<tr style="text-align:center;font-weight:bold;background:#9CBCE2">

<td>0</td>

</tr>

<tr>

<td>

<table style="font-family:Arial,Verdana,Times;font-size:12px;text-align:left;width:100;border-spacing:0px; padding:3px 3px 3px 3px">

<tr>

<td>FID</td>

<td>9</td>

</tr>

<tr bgcolor="#D4E4F3">

<td>Id</td>

<td>0</td>

</tr>

</table>

</td>

</tr>

</table>

</body>

</html>

]]></description>
      <styleUrl>#PolyStyle00</styleUrl>
      <MultiGeometry>
        <Polygon>
          <extrude>0</extrude><altitudeMode>clampToGround</altitudeMode><tessellate>1</tessellate>
          <outerBoundaryIs><LinearRing><coordinates> 75.801620,44.846649,0.000000 75.801643,44.848450,0.000000 75.799110,44.848473,0.000000 75.799088,44.846668,0.000000 75.801620,44.846649,0.000000</coordinates></LinearRing></outerBoundaryIs>
        </Polygon>
      </MultiGeometry>
    </Placemark>
    <Placemark id="ID_00010">
      <name>0</name>
      <Snippet></Snippet>
      <description><![CDATA[<html xmlns:fo="http://www.w3.org/1999/XSL/Format" xmlns:msxsl="urn:schemas-microsoft-com:xslt">

<head>

<META http-equiv="Content-Type" content="text/html">

</head>

<body style="margin:0px 0px 0px 0px;overflow:auto;background:#FFFFFF;">

<table style="font-family:Arial,Verdana,Times;font-size:12px;text-align:left;width:100;border-collapse:collapse;padding:3px 3px 3px 3px">

<tr style="text-align:center;font-weight:bold;background:#9CBCE2">

<td>0</td>

</tr>

<tr>

<td>

<table style="font-family:Arial,Verdana,Times;font-size:12px;text-align:left;width:100;border-spacing:0px; padding:3px 3px 3px 3px">

<tr>

<td>FID</td>

<td>10</td>

</tr>

<tr bgcolor="#D4E4F3">

<td>Id</td>

<td>0</td>

</tr>

</table>

</td>

</tr>

</table>

</body>

</html>

]]></description>
      <styleUrl>#PolyStyle00</styleUrl>
      <MultiGeometry>
        <Polygon>
          <extrude>0</extrude><altitudeMode>clampToGround</altitudeMode><tessellate>1</tessellate>
          <outerBoundaryIs><LinearRing><coordinates> 76.405251,45.080719,0.000000 76.405289,45.082489,0.000000 76.402733,45.082531,0.000000 76.402672,45.080719,0.000000 76.405251,45.080719,0.000000</coordinates></LinearRing></outerBoundaryIs>
        </Polygon>
      </MultiGeometry>
    </Placemark>
    <Placemark id="ID_00011">
      <name>0</name>
      <Snippet></Snippet>
      <description><![CDATA[<html xmlns:fo="http://www.w3.org/1999/XSL/Format" xmlns:msxsl="urn:schemas-microsoft-com:xslt">

<head>

<META http-equiv="Content-Type" content="text/html">

</head>

<body style="margin:0px 0px 0px 0px;overflow:auto;background:#FFFFFF;">

<table style="font-family:Arial,Verdana,Times;font-size:12px;text-align:left;width:100;border-collapse:collapse;padding:3px 3px 3px 3px">

<tr style="text-align:center;font-weight:bold;background:#9CBCE2">

<td>0</td>

</tr>

<tr>

<td>

<table style="font-family:Arial,Verdana,Times;font-size:12px;text-align:left;width:100;border-spacing:0px; padding:3px 3px 3px 3px">

<tr>

<td>FID</td>

<td>11</td>

</tr>

<tr bgcolor="#D4E4F3">

<td>Id</td>

<td>0</td>

</tr>

</table>

</td>

</tr>

</table>

</body>

</html>

]]></description>
      <styleUrl>#PolyStyle00</styleUrl>
      <MultiGeometry>
        <Polygon>
          <extrude>0</extrude><altitudeMode>clampToGround</altitudeMode><tessellate>1</tessellate>
          <outerBoundaryIs><LinearRing><coordinates> 76.408524,45.080204,0.000000 76.408562,45.082005,0.000000 76.406021,45.082035,0.000000 76.405983,45.080235,0.000000 76.408524,45.080204,0.000000</coordinates></LinearRing></outerBoundaryIs>
        </Polygon>
      </MultiGeometry>
    </Placemark>
    <Placemark id="ID_00012">
      <name>0</name>
      <Snippet></Snippet>
      <description><![CDATA[<html xmlns:fo="http://www.w3.org/1999/XSL/Format" xmlns:msxsl="urn:schemas-microsoft-com:xslt">

<head>

<META http-equiv="Content-Type" content="text/html">

</head>

<body style="margin:0px 0px 0px 0px;overflow:auto;background:#FFFFFF;">

<table style="font-family:Arial,Verdana,Times;font-size:12px;text-align:left;width:100;border-collapse:collapse;padding:3px 3px 3px 3px">

<tr style="text-align:center;font-weight:bold;background:#9CBCE2">

<td>0</td>

</tr>

<tr>

<td>

<table style="font-family:Arial,Verdana,Times;font-size:12px;text-align:left;width:100;border-spacing:0px; padding:3px 3px 3px 3px">

<tr>

<td>FID</td>

<td>12</td>

</tr>

<tr bgcolor="#D4E4F3">

<td>Id</td>

<td>0</td>

</tr>

</table>

</td>

</tr>

</table>

</body>

</html>

]]></description>
      <styleUrl>#PolyStyle00</styleUrl>
      <MultiGeometry>
        <Polygon>
          <extrude>0</extrude><altitudeMode>clampToGround</altitudeMode><tessellate>1</tessellate>
          <outerBoundaryIs><LinearRing><coordinates> 76.438942,45.060471,0.000000 76.438980,45.062271,0.000000 76.436447,45.062302,0.000000 76.436401,45.060501,0.000000 76.438942,45.060471,0.000000</coordinates></LinearRing></outerBoundaryIs>
        </Polygon>
      </MultiGeometry>
    </Placemark>
    <Placemark id="ID_00013">
      <name>0</name>
      <Snippet></Snippet>
      <description><![CDATA[<html xmlns:fo="http://www.w3.org/1999/XSL/Format" xmlns:msxsl="urn:schemas-microsoft-com:xslt">

<head>

<META http-equiv="Content-Type" content="text/html">

</head>

<body style="margin:0px 0px 0px 0px;overflow:auto;background:#FFFFFF;">

<table style="font-family:Arial,Verdana,Times;font-size:12px;text-align:left;width:100;border-collapse:collapse;padding:3px 3px 3px 3px">

<tr style="text-align:center;font-weight:bold;background:#9CBCE2">

<td>0</td>

</tr>

<tr>

<td>

<table style="font-family:Arial,Verdana,Times;font-size:12px;text-align:left;width:100;border-spacing:0px; padding:3px 3px 3px 3px">

<tr>

<td>FID</td>

<td>13</td>

</tr>

<tr bgcolor="#D4E4F3">

<td>Id</td>

<td>0</td>

</tr>

</table>

</td>

</tr>

</table>

</body>

</html>

]]></description>
      <styleUrl>#PolyStyle00</styleUrl>
      <MultiGeometry>
        <Polygon>
          <extrude>0</extrude><altitudeMode>clampToGround</altitudeMode><tessellate>1</tessellate>
          <outerBoundaryIs><LinearRing><coordinates> 76.435730,45.057766,0.000000 76.435776,45.059566,0.000000 76.433243,45.059597,0.000000 76.433197,45.057800,0.000000 76.435730,45.057766,0.000000</coordinates></LinearRing></outerBoundaryIs>
        </Polygon>
      </MultiGeometry>
    </Placemark>
    <Placemark id="ID_00014">
      <name>0</name>
      <Snippet></Snippet>
      <description><![CDATA[<html xmlns:fo="http://www.w3.org/1999/XSL/Format" xmlns:msxsl="urn:schemas-microsoft-com:xslt">

<head>

<META http-equiv="Content-Type" content="text/html">

</head>

<body style="margin:0px 0px 0px 0px;overflow:auto;background:#FFFFFF;">

<table style="font-family:Arial,Verdana,Times;font-size:12px;text-align:left;width:100;border-collapse:collapse;padding:3px 3px 3px 3px">

<tr style="text-align:center;font-weight:bold;background:#9CBCE2">

<td>0</td>

</tr>

<tr>

<td>

<table style="font-family:Arial,Verdana,Times;font-size:12px;text-align:left;width:100;border-spacing:0px; padding:3px 3px 3px 3px">

<tr>

<td>FID</td>

<td>14</td>

</tr>

<tr bgcolor="#D4E4F3">

<td>Id</td>

<td>0</td>

</tr>

</table>

</td>

</tr>

</table>

</body>

</html>

]]></description>
      <styleUrl>#PolyStyle00</styleUrl>
      <MultiGeometry>
        <Polygon>
          <extrude>0</extrude><altitudeMode>clampToGround</altitudeMode><tessellate>1</tessellate>
          <outerBoundaryIs><LinearRing><coordinates> 76.448929,45.051323,0.000000 76.448975,45.053123,0.000000 76.446442,45.053158,0.000000 76.446396,45.051357,0.000000 76.448929,45.051323,0.000000</coordinates></LinearRing></outerBoundaryIs>
        </Polygon>
      </MultiGeometry>
    </Placemark>
    <Placemark id="ID_00015">
      <name>0</name>
      <Snippet></Snippet>
      <description><![CDATA[<html xmlns:fo="http://www.w3.org/1999/XSL/Format" xmlns:msxsl="urn:schemas-microsoft-com:xslt">

<head>

<META http-equiv="Content-Type" content="text/html">

</head>

<body style="margin:0px 0px 0px 0px;overflow:auto;background:#FFFFFF;">

<table style="font-family:Arial,Verdana,Times;font-size:12px;text-align:left;width:100;border-collapse:collapse;padding:3px 3px 3px 3px">

<tr style="text-align:center;font-weight:bold;background:#9CBCE2">

<td>0</td>

</tr>

<tr>

<td>

<table style="font-family:Arial,Verdana,Times;font-size:12px;text-align:left;width:100;border-spacing:0px; padding:3px 3px 3px 3px">

<tr>

<td>FID</td>

<td>15</td>

</tr>

<tr bgcolor="#D4E4F3">

<td>Id</td>

<td>0</td>

</tr>

</table>

</td>

</tr>

</table>

</body>

</html>

]]></description>
      <styleUrl>#PolyStyle00</styleUrl>
      <MultiGeometry>
        <Polygon>
          <extrude>0</extrude><altitudeMode>clampToGround</altitudeMode><tessellate>1</tessellate>
          <outerBoundaryIs><LinearRing><coordinates> 76.448891,45.049530,0.000000 76.448929,45.051319,0.000000 76.446404,45.051361,0.000000 76.446350,45.049561,0.000000 76.448891,45.049530,0.000000</coordinates></LinearRing></outerBoundaryIs>
        </Polygon>
      </MultiGeometry>
    </Placemark>
    <Placemark id="ID_00016">
      <name>0</name>
      <Snippet></Snippet>
      <description><![CDATA[<html xmlns:fo="http://www.w3.org/1999/XSL/Format" xmlns:msxsl="urn:schemas-microsoft-com:xslt">

<head>

<META http-equiv="Content-Type" content="text/html">

</head>

<body style="margin:0px 0px 0px 0px;overflow:auto;background:#FFFFFF;">

<table style="font-family:Arial,Verdana,Times;font-size:12px;text-align:left;width:100;border-collapse:collapse;padding:3px 3px 3px 3px">

<tr style="text-align:center;font-weight:bold;background:#9CBCE2">

<td>0</td>

</tr>

<tr>

<td>

<table style="font-family:Arial,Verdana,Times;font-size:12px;text-align:left;width:100;border-spacing:0px; padding:3px 3px 3px 3px">

<tr>

<td>FID</td>

<td>16</td>

</tr>

<tr bgcolor="#D4E4F3">

<td>Id</td>

<td>0</td>

</tr>

</table>

</td>

</tr>

</table>

</body>

</html>

]]></description>
      <styleUrl>#PolyStyle00</styleUrl>
      <MultiGeometry>
        <Polygon>
          <extrude>0</extrude><altitudeMode>clampToGround</altitudeMode><tessellate>1</tessellate>
          <outerBoundaryIs><LinearRing><coordinates> 76.413933,45.085251,0.000000 76.413979,45.087051,0.000000 76.411438,45.087078,0.000000 76.411392,45.085281,0.000000 76.413933,45.085251,0.000000</coordinates></LinearRing></outerBoundaryIs>
        </Polygon>
      </MultiGeometry>
    </Placemark>
    <Placemark id="ID_00017">
      <name>0</name>
      <Snippet></Snippet>
      <description><![CDATA[<html xmlns:fo="http://www.w3.org/1999/XSL/Format" xmlns:msxsl="urn:schemas-microsoft-com:xslt">

<head>

<META http-equiv="Content-Type" content="text/html">

</head>

<body style="margin:0px 0px 0px 0px;overflow:auto;background:#FFFFFF;">

<table style="font-family:Arial,Verdana,Times;font-size:12px;text-align:left;width:100;border-collapse:collapse;padding:3px 3px 3px 3px">

<tr style="text-align:center;font-weight:bold;background:#9CBCE2">

<td>0</td>

</tr>

<tr>

<td>

<table style="font-family:Arial,Verdana,Times;font-size:12px;text-align:left;width:100;border-spacing:0px; padding:3px 3px 3px 3px">

<tr>

<td>FID</td>

<td>17</td>

</tr>

<tr bgcolor="#D4E4F3">

<td>Id</td>

<td>0</td>

</tr>

</table>

</td>

</tr>

</table>

</body>

</html>

]]></description>
      <styleUrl>#PolyStyle00</styleUrl>
      <MultiGeometry>
        <Polygon>
          <extrude>0</extrude><altitudeMode>clampToGround</altitudeMode><tessellate>1</tessellate>
          <outerBoundaryIs><LinearRing><coordinates> 76.445007,45.048698,0.000000 76.445038,45.050491,0.000000 76.442551,45.050529,0.000000 76.442528,45.048721,0.000000 76.445007,45.048698,0.000000</coordinates></LinearRing></outerBoundaryIs>
        </Polygon>
      </MultiGeometry>
    </Placemark>
    <Placemark id="ID_00018">
      <name>0</name>
      <Snippet></Snippet>
      <description><![CDATA[<html xmlns:fo="http://www.w3.org/1999/XSL/Format" xmlns:msxsl="urn:schemas-microsoft-com:xslt">

<head>

<META http-equiv="Content-Type" content="text/html">

</head>

<body style="margin:0px 0px 0px 0px;overflow:auto;background:#FFFFFF;">

<table style="font-family:Arial,Verdana,Times;font-size:12px;text-align:left;width:100;border-collapse:collapse;padding:3px 3px 3px 3px">

<tr style="text-align:center;font-weight:bold;background:#9CBCE2">

<td>0</td>

</tr>

<tr>

<td>

<table style="font-family:Arial,Verdana,Times;font-size:12px;text-align:left;width:100;border-spacing:0px; padding:3px 3px 3px 3px">

<tr>

<td>FID</td>

<td>18</td>

</tr>

<tr bgcolor="#D4E4F3">

<td>Id</td>

<td>0</td>

</tr>

</table>

</td>

</tr>

</table>

</body>

</html>

]]></description>
      <styleUrl>#PolyStyle00</styleUrl>
      <MultiGeometry>
        <Polygon>
          <extrude>0</extrude><altitudeMode>clampToGround</altitudeMode><tessellate>1</tessellate>
          <outerBoundaryIs><LinearRing><coordinates> 76.407500,45.085830,0.000000 76.410280,45.085560,0.000000 76.410280,45.087500,0.000000 76.407780,45.087500,0.000000 76.407500,45.085830,0.000000</coordinates></LinearRing></outerBoundaryIs>
        </Polygon>
      </MultiGeometry>
    </Placemark>
    <Placemark id="ID_00019">
      <name>0</name>
      <Snippet></Snippet>
      <description><![CDATA[<html xmlns:fo="http://www.w3.org/1999/XSL/Format" xmlns:msxsl="urn:schemas-microsoft-com:xslt">

<head>

<META http-equiv="Content-Type" content="text/html">

</head>

<body style="margin:0px 0px 0px 0px;overflow:auto;background:#FFFFFF;">

<table style="font-family:Arial,Verdana,Times;font-size:12px;text-align:left;width:100;border-collapse:collapse;padding:3px 3px 3px 3px">

<tr style="text-align:center;font-weight:bold;background:#9CBCE2">

<td>0</td>

</tr>

<tr>

<td>

<table style="font-family:Arial,Verdana,Times;font-size:12px;text-align:left;width:100;border-spacing:0px; padding:3px 3px 3px 3px">

<tr>

<td>FID</td>

<td>19</td>

</tr>

<tr bgcolor="#D4E4F3">

<td>Id</td>

<td>0</td>

</tr>

</table>

</td>

</tr>

</table>

</body>

</html>

]]></description>
      <styleUrl>#PolyStyle00</styleUrl>
      <MultiGeometry>
        <Polygon>
          <extrude>0</extrude><altitudeMode>clampToGround</altitudeMode><tessellate>1</tessellate>
          <outerBoundaryIs><LinearRing><coordinates> 76.451401,45.045391,0.000000 76.451477,45.047218,0.000000 76.448883,45.047211,0.000000 76.448830,45.045391,0.000000 76.451401,45.045391,0.000000</coordinates></LinearRing></outerBoundaryIs>
        </Polygon>
      </MultiGeometry>
    </Placemark>
    <Placemark id="ID_00020">
      <name>0</name>
      <Snippet></Snippet>
      <description><![CDATA[<html xmlns:fo="http://www.w3.org/1999/XSL/Format" xmlns:msxsl="urn:schemas-microsoft-com:xslt">

<head>

<META http-equiv="Content-Type" content="text/html">

</head>

<body style="margin:0px 0px 0px 0px;overflow:auto;background:#FFFFFF;">

<table style="font-family:Arial,Verdana,Times;font-size:12px;text-align:left;width:100;border-collapse:collapse;padding:3px 3px 3px 3px">

<tr style="text-align:center;font-weight:bold;background:#9CBCE2">

<td>0</td>

</tr>

<tr>

<td>

<table style="font-family:Arial,Verdana,Times;font-size:12px;text-align:left;width:100;border-spacing:0px; padding:3px 3px 3px 3px">

<tr>

<td>FID</td>

<td>20</td>

</tr>

<tr bgcolor="#D4E4F3">

<td>Id</td>

<td>0</td>

</tr>

</table>

</td>

</tr>

</table>

</body>

</html>

]]></description>
      <styleUrl>#PolyStyle00</styleUrl>
      <MultiGeometry>
        <Polygon>
          <extrude>0</extrude><altitudeMode>clampToGround</altitudeMode><tessellate>1</tessellate>
          <outerBoundaryIs><LinearRing><coordinates> 76.159225,45.306084,0.000000 76.159264,45.307884,0.000000 76.156715,45.307911,0.000000 76.156677,45.306110,0.000000 76.159225,45.306084,0.000000</coordinates></LinearRing></outerBoundaryIs>
        </Polygon>
      </MultiGeometry>
    </Placemark>
    <Placemark id="ID_00021">
      <name>0</name>
      <Snippet></Snippet>
      <description><![CDATA[<html xmlns:fo="http://www.w3.org/1999/XSL/Format" xmlns:msxsl="urn:schemas-microsoft-com:xslt">

<head>

<META http-equiv="Content-Type" content="text/html">

</head>

<body style="margin:0px 0px 0px 0px;overflow:auto;background:#FFFFFF;">

<table style="font-family:Arial,Verdana,Times;font-size:12px;text-align:left;width:100;border-collapse:collapse;padding:3px 3px 3px 3px">

<tr style="text-align:center;font-weight:bold;background:#9CBCE2">

<td>0</td>

</tr>

<tr>

<td>

<table style="font-family:Arial,Verdana,Times;font-size:12px;text-align:left;width:100;border-spacing:0px; padding:3px 3px 3px 3px">

<tr>

<td>FID</td>

<td>21</td>

</tr>

<tr bgcolor="#D4E4F3">

<td>Id</td>

<td>0</td>

</tr>

</table>

</td>

</tr>

</table>

</body>

</html>

]]></description>
      <styleUrl>#PolyStyle00</styleUrl>
      <MultiGeometry>
        <Polygon>
          <extrude>0</extrude><altitudeMode>clampToGround</altitudeMode><tessellate>1</tessellate>
          <outerBoundaryIs><LinearRing><coordinates> 76.166161,45.305260,0.000000 76.166199,45.307056,0.000000 76.163651,45.307083,0.000000 76.163612,45.305279,0.000000 76.166161,45.305260,0.000000</coordinates></LinearRing></outerBoundaryIs>
        </Polygon>
      </MultiGeometry>
    </Placemark>
    <Placemark id="ID_00022">
      <name>0</name>
      <Snippet></Snippet>
      <description><![CDATA[<html xmlns:fo="http://www.w3.org/1999/XSL/Format" xmlns:msxsl="urn:schemas-microsoft-com:xslt">

<head>

<META http-equiv="Content-Type" content="text/html">

</head>

<body style="margin:0px 0px 0px 0px;overflow:auto;background:#FFFFFF;">

<table style="font-family:Arial,Verdana,Times;font-size:12px;text-align:left;width:100;border-collapse:collapse;padding:3px 3px 3px 3px">

<tr style="text-align:center;font-weight:bold;background:#9CBCE2">

<td>0</td>

</tr>

<tr>

<td>

<table style="font-family:Arial,Verdana,Times;font-size:12px;text-align:left;width:100;border-spacing:0px; padding:3px 3px 3px 3px">

<tr>

<td>FID</td>

<td>22</td>

</tr>

<tr bgcolor="#D4E4F3">

<td>Id</td>

<td>0</td>

</tr>

</table>

</td>

</tr>

</table>

</body>

</html>

]]></description>
      <styleUrl>#PolyStyle00</styleUrl>
      <MultiGeometry>
        <Polygon>
          <extrude>0</extrude><altitudeMode>clampToGround</altitudeMode><tessellate>1</tessellate>
          <outerBoundaryIs><LinearRing><coordinates> 76.200050,45.303864,0.000000 76.200089,45.305664,0.000000 76.197540,45.305691,0.000000 76.197502,45.303890,0.000000 76.200050,45.303864,0.000000</coordinates></LinearRing></outerBoundaryIs>
        </Polygon>
      </MultiGeometry>
    </Placemark>
    <Placemark id="ID_00023">
      <name>0</name>
      <Snippet></Snippet>
      <description><![CDATA[<html xmlns:fo="http://www.w3.org/1999/XSL/Format" xmlns:msxsl="urn:schemas-microsoft-com:xslt">

<head>

<META http-equiv="Content-Type" content="text/html">

</head>

<body style="margin:0px 0px 0px 0px;overflow:auto;background:#FFFFFF;">

<table style="font-family:Arial,Verdana,Times;font-size:12px;text-align:left;width:100;border-collapse:collapse;padding:3px 3px 3px 3px">

<tr style="text-align:center;font-weight:bold;background:#9CBCE2">

<td>0</td>

</tr>

<tr>

<td>

<table style="font-family:Arial,Verdana,Times;font-size:12px;text-align:left;width:100;border-spacing:0px; padding:3px 3px 3px 3px">

<tr>

<td>FID</td>

<td>23</td>

</tr>

<tr bgcolor="#D4E4F3">

<td>Id</td>

<td>0</td>

</tr>

</table>

</td>

</tr>

</table>

</body>

</html>

]]></description>
      <styleUrl>#PolyStyle00</styleUrl>
      <MultiGeometry>
        <Polygon>
          <extrude>0</extrude><altitudeMode>clampToGround</altitudeMode><tessellate>1</tessellate>
          <outerBoundaryIs><LinearRing><coordinates> 76.205879,45.302757,0.000000 76.205917,45.304558,0.000000 76.203369,45.304585,0.000000 76.203331,45.302780,0.000000 76.205879,45.302757,0.000000</coordinates></LinearRing></outerBoundaryIs>
        </Polygon>
      </MultiGeometry>
    </Placemark>
    <Placemark id="ID_00024">
      <name>0</name>
      <Snippet></Snippet>
      <description><![CDATA[<html xmlns:fo="http://www.w3.org/1999/XSL/Format" xmlns:msxsl="urn:schemas-microsoft-com:xslt">

<head>

<META http-equiv="Content-Type" content="text/html">

</head>

<body style="margin:0px 0px 0px 0px;overflow:auto;background:#FFFFFF;">

<table style="font-family:Arial,Verdana,Times;font-size:12px;text-align:left;width:100;border-collapse:collapse;padding:3px 3px 3px 3px">

<tr style="text-align:center;font-weight:bold;background:#9CBCE2">

<td>0</td>

</tr>

<tr>

<td>

<table style="font-family:Arial,Verdana,Times;font-size:12px;text-align:left;width:100;border-spacing:0px; padding:3px 3px 3px 3px">

<tr>

<td>FID</td>

<td>24</td>

</tr>

<tr bgcolor="#D4E4F3">

<td>Id</td>

<td>0</td>

</tr>

</table>

</td>

</tr>

</table>

</body>

</html>

]]></description>
      <styleUrl>#PolyStyle00</styleUrl>
      <MultiGeometry>
        <Polygon>
          <extrude>0</extrude><altitudeMode>clampToGround</altitudeMode><tessellate>1</tessellate>
          <outerBoundaryIs><LinearRing><coordinates> 76.180878,45.281082,0.000000 76.180916,45.282883,0.000000 76.178368,45.282909,0.000000 76.178329,45.281109,0.000000 76.180878,45.281082,0.000000</coordinates></LinearRing></outerBoundaryIs>
        </Polygon>
      </MultiGeometry>
    </Placemark>
    <Placemark id="ID_00025">
      <name>0</name>
      <Snippet></Snippet>
      <description><![CDATA[<html xmlns:fo="http://www.w3.org/1999/XSL/Format" xmlns:msxsl="urn:schemas-microsoft-com:xslt">

<head>

<META http-equiv="Content-Type" content="text/html">

</head>

<body style="margin:0px 0px 0px 0px;overflow:auto;background:#FFFFFF;">

<table style="font-family:Arial,Verdana,Times;font-size:12px;text-align:left;width:100;border-collapse:collapse;padding:3px 3px 3px 3px">

<tr style="text-align:center;font-weight:bold;background:#9CBCE2">

<td>0</td>

</tr>

<tr>

<td>

<table style="font-family:Arial,Verdana,Times;font-size:12px;text-align:left;width:100;border-spacing:0px; padding:3px 3px 3px 3px">

<tr>

<td>FID</td>

<td>25</td>

</tr>

<tr bgcolor="#D4E4F3">

<td>Id</td>

<td>0</td>

</tr>

</table>

</td>

</tr>

</table>

</body>

</html>

]]></description>
      <styleUrl>#PolyStyle00</styleUrl>
      <MultiGeometry>
        <Polygon>
          <extrude>0</extrude><altitudeMode>clampToGround</altitudeMode><tessellate>1</tessellate>
          <outerBoundaryIs><LinearRing><coordinates> 76.185883,45.277752,0.000000 76.185921,45.279552,0.000000 76.183372,45.279579,0.000000 76.183327,45.277779,0.000000 76.185883,45.277752,0.000000</coordinates></LinearRing></outerBoundaryIs>
        </Polygon>
      </MultiGeometry>
    </Placemark>
    <Placemark id="ID_00026">
      <name>0</name>
      <Snippet></Snippet>
      <description><![CDATA[<html xmlns:fo="http://www.w3.org/1999/XSL/Format" xmlns:msxsl="urn:schemas-microsoft-com:xslt">

<head>

<META http-equiv="Content-Type" content="text/html">

</head>

<body style="margin:0px 0px 0px 0px;overflow:auto;background:#FFFFFF;">

<table style="font-family:Arial,Verdana,Times;font-size:12px;text-align:left;width:100;border-collapse:collapse;padding:3px 3px 3px 3px">

<tr style="text-align:center;font-weight:bold;background:#9CBCE2">

<td>0</td>

</tr>

<tr>

<td>

<table style="font-family:Arial,Verdana,Times;font-size:12px;text-align:left;width:100;border-spacing:0px; padding:3px 3px 3px 3px">

<tr>

<td>FID</td>

<td>26</td>

</tr>

<tr bgcolor="#D4E4F3">

<td>Id</td>

<td>0</td>

</tr>

</table>

</td>

</tr>

</table>

</body>

</html>

]]></description>
      <styleUrl>#PolyStyle00</styleUrl>
      <MultiGeometry>
        <Polygon>
          <extrude>0</extrude><altitudeMode>clampToGround</altitudeMode><tessellate>1</tessellate>
          <outerBoundaryIs><LinearRing><coordinates> 76.117844,45.124790,0.000000 76.117882,45.126591,0.000000 76.115341,45.126617,0.000000 76.115303,45.124817,0.000000 76.117844,45.124790,0.000000</coordinates></LinearRing></outerBoundaryIs>
        </Polygon>
      </MultiGeometry>
    </Placemark>
    <Placemark id="ID_00027">
      <name>0</name>
      <Snippet></Snippet>
      <description><![CDATA[<html xmlns:fo="http://www.w3.org/1999/XSL/Format" xmlns:msxsl="urn:schemas-microsoft-com:xslt">

<head>

<META http-equiv="Content-Type" content="text/html">

</head>

<body style="margin:0px 0px 0px 0px;overflow:auto;background:#FFFFFF;">

<table style="font-family:Arial,Verdana,Times;font-size:12px;text-align:left;width:100;border-collapse:collapse;padding:3px 3px 3px 3px">

<tr style="text-align:center;font-weight:bold;background:#9CBCE2">

<td>0</td>

</tr>

<tr>

<td>

<table style="font-family:Arial,Verdana,Times;font-size:12px;text-align:left;width:100;border-spacing:0px; padding:3px 3px 3px 3px">

<tr>

<td>FID</td>

<td>27</td>

</tr>

<tr bgcolor="#D4E4F3">

<td>Id</td>

<td>0</td>

</tr>

</table>

</td>

</tr>

</table>

</body>

</html>

]]></description>
      <styleUrl>#PolyStyle00</styleUrl>
      <MultiGeometry>
        <Polygon>
          <extrude>0</extrude><altitudeMode>clampToGround</altitudeMode><tessellate>1</tessellate>
          <outerBoundaryIs><LinearRing><coordinates> 76.094330,45.120598,0.000000 76.094368,45.122398,0.000000 76.091827,45.122425,0.000000 76.091789,45.120625,0.000000 76.094330,45.120598,0.000000</coordinates></LinearRing></outerBoundaryIs>
        </Polygon>
      </MultiGeometry>
    </Placemark>
    <Placemark id="ID_00028">
      <name>0</name>
      <Snippet></Snippet>
      <description><![CDATA[<html xmlns:fo="http://www.w3.org/1999/XSL/Format" xmlns:msxsl="urn:schemas-microsoft-com:xslt">

<head>

<META http-equiv="Content-Type" content="text/html">

</head>

<body style="margin:0px 0px 0px 0px;overflow:auto;background:#FFFFFF;">

<table style="font-family:Arial,Verdana,Times;font-size:12px;text-align:left;width:100;border-collapse:collapse;padding:3px 3px 3px 3px">

<tr style="text-align:center;font-weight:bold;background:#9CBCE2">

<td>0</td>

</tr>

<tr>

<td>

<table style="font-family:Arial,Verdana,Times;font-size:12px;text-align:left;width:100;border-spacing:0px; padding:3px 3px 3px 3px">

<tr>

<td>FID</td>

<td>28</td>

</tr>

<tr bgcolor="#D4E4F3">

<td>Id</td>

<td>0</td>

</tr>

</table>

</td>

</tr>

</table>

</body>

</html>

]]></description>
      <styleUrl>#PolyStyle00</styleUrl>
      <MultiGeometry>
        <Polygon>
          <extrude>0</extrude><altitudeMode>clampToGround</altitudeMode><tessellate>1</tessellate>
          <outerBoundaryIs><LinearRing><coordinates> 76.090721,45.119984,0.000000 76.090759,45.121784,0.000000 76.088211,45.121811,0.000000 76.088181,45.120010,0.000000 76.090721,45.119984,0.000000</coordinates></LinearRing></outerBoundaryIs>
        </Polygon>
      </MultiGeometry>
    </Placemark>
    <Placemark id="ID_00029">
      <name>0</name>
      <Snippet></Snippet>
      <description><![CDATA[<html xmlns:fo="http://www.w3.org/1999/XSL/Format" xmlns:msxsl="urn:schemas-microsoft-com:xslt">

<head>

<META http-equiv="Content-Type" content="text/html">

</head>

<body style="margin:0px 0px 0px 0px;overflow:auto;background:#FFFFFF;">

<table style="font-family:Arial,Verdana,Times;font-size:12px;text-align:left;width:100;border-collapse:collapse;padding:3px 3px 3px 3px">

<tr style="text-align:center;font-weight:bold;background:#9CBCE2">

<td>0</td>

</tr>

<tr>

<td>

<table style="font-family:Arial,Verdana,Times;font-size:12px;text-align:left;width:100;border-spacing:0px; padding:3px 3px 3px 3px">

<tr>

<td>FID</td>

<td>29</td>

</tr>

<tr bgcolor="#D4E4F3">

<td>Id</td>

<td>0</td>

</tr>

</table>

</td>

</tr>

</table>

</body>

</html>

]]></description>
      <styleUrl>#PolyStyle00</styleUrl>
      <MultiGeometry>
        <Polygon>
          <extrude>0</extrude><altitudeMode>clampToGround</altitudeMode><tessellate>1</tessellate>
          <outerBoundaryIs><LinearRing><coordinates> 76.098625,45.108902,0.000000 76.098656,45.110699,0.000000 76.096115,45.110725,0.000000 76.096077,45.108925,0.000000 76.098625,45.108902,0.000000</coordinates></LinearRing></outerBoundaryIs>
        </Polygon>
      </MultiGeometry>
    </Placemark>
    <Placemark id="ID_00030">
      <name>0</name>
      <Snippet></Snippet>
      <description><![CDATA[<html xmlns:fo="http://www.w3.org/1999/XSL/Format" xmlns:msxsl="urn:schemas-microsoft-com:xslt">

<head>

<META http-equiv="Content-Type" content="text/html">

</head>

<body style="margin:0px 0px 0px 0px;overflow:auto;background:#FFFFFF;">

<table style="font-family:Arial,Verdana,Times;font-size:12px;text-align:left;width:100;border-collapse:collapse;padding:3px 3px 3px 3px">

<tr style="text-align:center;font-weight:bold;background:#9CBCE2">

<td>0</td>

</tr>

<tr>

<td>

<table style="font-family:Arial,Verdana,Times;font-size:12px;text-align:left;width:100;border-spacing:0px; padding:3px 3px 3px 3px">

<tr>

<td>FID</td>

<td>30</td>

</tr>

<tr bgcolor="#D4E4F3">

<td>Id</td>

<td>0</td>

</tr>

</table>

</td>

</tr>

</table>

</body>

</html>

]]></description>
      <styleUrl>#PolyStyle00</styleUrl>
      <MultiGeometry>
        <Polygon>
          <extrude>0</extrude><altitudeMode>clampToGround</altitudeMode><tessellate>1</tessellate>
          <outerBoundaryIs><LinearRing><coordinates> 76.095032,45.106018,0.000000 76.095070,45.107819,0.000000 76.092522,45.107841,0.000000 76.092529,45.106041,0.000000 76.095032,45.106018,0.000000</coordinates></LinearRing></outerBoundaryIs>
        </Polygon>
      </MultiGeometry>
    </Placemark>
    <Placemark id="ID_00031">
      <name>0</name>
      <Snippet></Snippet>
      <description><![CDATA[<html xmlns:fo="http://www.w3.org/1999/XSL/Format" xmlns:msxsl="urn:schemas-microsoft-com:xslt">

<head>

<META http-equiv="Content-Type" content="text/html">

</head>

<body style="margin:0px 0px 0px 0px;overflow:auto;background:#FFFFFF;">

<table style="font-family:Arial,Verdana,Times;font-size:12px;text-align:left;width:100;border-collapse:collapse;padding:3px 3px 3px 3px">

<tr style="text-align:center;font-weight:bold;background:#9CBCE2">

<td>0</td>

</tr>

<tr>

<td>

<table style="font-family:Arial,Verdana,Times;font-size:12px;text-align:left;width:100;border-spacing:0px; padding:3px 3px 3px 3px">

<tr>

<td>FID</td>

<td>31</td>

</tr>

<tr bgcolor="#D4E4F3">

<td>Id</td>

<td>0</td>

</tr>

</table>

</td>

</tr>

</table>

</body>

</html>

]]></description>
      <styleUrl>#PolyStyle00</styleUrl>
      <MultiGeometry>
        <Polygon>
          <extrude>0</extrude><altitudeMode>clampToGround</altitudeMode><tessellate>1</tessellate>
          <outerBoundaryIs><LinearRing><coordinates> 76.043861,45.101456,0.000000 76.043892,45.103256,0.000000 76.041351,45.103279,0.000000 76.041321,45.101479,0.000000 76.043861,45.101456,0.000000</coordinates></LinearRing></outerBoundaryIs>
        </Polygon>
      </MultiGeometry>
    </Placemark>
    <Placemark id="ID_00032">
      <name>0</name>
      <Snippet></Snippet>
      <description><![CDATA[<html xmlns:fo="http://www.w3.org/1999/XSL/Format" xmlns:msxsl="urn:schemas-microsoft-com:xslt">

<head>

<META http-equiv="Content-Type" content="text/html">

</head>

<body style="margin:0px 0px 0px 0px;overflow:auto;background:#FFFFFF;">

<table style="font-family:Arial,Verdana,Times;font-size:12px;text-align:left;width:100;border-collapse:collapse;padding:3px 3px 3px 3px">

<tr style="text-align:center;font-weight:bold;background:#9CBCE2">

<td>0</td>

</tr>

<tr>

<td>

<table style="font-family:Arial,Verdana,Times;font-size:12px;text-align:left;width:100;border-spacing:0px; padding:3px 3px 3px 3px">

<tr>

<td>FID</td>

<td>32</td>

</tr>

<tr bgcolor="#D4E4F3">

<td>Id</td>

<td>0</td>

</tr>

</table>

</td>

</tr>

</table>

</body>

</html>

]]></description>
      <styleUrl>#PolyStyle00</styleUrl>
      <MultiGeometry>
        <Polygon>
          <extrude>0</extrude><altitudeMode>clampToGround</altitudeMode><tessellate>1</tessellate>
          <outerBoundaryIs><LinearRing><coordinates> 76.046204,45.098267,0.000000 76.046242,45.100067,0.000000 76.043701,45.100090,0.000000 76.043663,45.098289,0.000000 76.046204,45.098267,0.000000</coordinates></LinearRing></outerBoundaryIs>
        </Polygon>
      </MultiGeometry>
    </Placemark>
    <Placemark id="ID_00033">
      <name>0</name>
      <Snippet></Snippet>
      <description><![CDATA[<html xmlns:fo="http://www.w3.org/1999/XSL/Format" xmlns:msxsl="urn:schemas-microsoft-com:xslt">

<head>

<META http-equiv="Content-Type" content="text/html">

</head>

<body style="margin:0px 0px 0px 0px;overflow:auto;background:#FFFFFF;">

<table style="font-family:Arial,Verdana,Times;font-size:12px;text-align:left;width:100;border-collapse:collapse;padding:3px 3px 3px 3px">

<tr style="text-align:center;font-weight:bold;background:#9CBCE2">

<td>0</td>

</tr>

<tr>

<td>

<table style="font-family:Arial,Verdana,Times;font-size:12px;text-align:left;width:100;border-spacing:0px; padding:3px 3px 3px 3px">

<tr>

<td>FID</td>

<td>33</td>

</tr>

<tr bgcolor="#D4E4F3">

<td>Id</td>

<td>0</td>

</tr>

</table>

</td>

</tr>

</table>

</body>

</html>

]]></description>
      <styleUrl>#PolyStyle00</styleUrl>
      <MultiGeometry>
        <Polygon>
          <extrude>0</extrude><altitudeMode>clampToGround</altitudeMode><tessellate>1</tessellate>
          <outerBoundaryIs><LinearRing><coordinates> 76.132683,45.101871,0.000000 76.132713,45.103668,0.000000 76.130188,45.103699,0.000000 76.130058,45.101871,0.000000 76.132683,45.101871,0.000000</coordinates></LinearRing></outerBoundaryIs>
        </Polygon>
      </MultiGeometry>
    </Placemark>
    <Placemark id="ID_00034">
      <name>0</name>
      <Snippet></Snippet>
      <description><![CDATA[<html xmlns:fo="http://www.w3.org/1999/XSL/Format" xmlns:msxsl="urn:schemas-microsoft-com:xslt">

<head>

<META http-equiv="Content-Type" content="text/html">

</head>

<body style="margin:0px 0px 0px 0px;overflow:auto;background:#FFFFFF;">

<table style="font-family:Arial,Verdana,Times;font-size:12px;text-align:left;width:100;border-collapse:collapse;padding:3px 3px 3px 3px">

<tr style="text-align:center;font-weight:bold;background:#9CBCE2">

<td>0</td>

</tr>

<tr>

<td>

<table style="font-family:Arial,Verdana,Times;font-size:12px;text-align:left;width:100;border-spacing:0px; padding:3px 3px 3px 3px">

<tr>

<td>FID</td>

<td>34</td>

</tr>

<tr bgcolor="#D4E4F3">

<td>Id</td>

<td>0</td>

</tr>

</table>

</td>

</tr>

</table>

</body>

</html>

]]></description>
      <styleUrl>#PolyStyle00</styleUrl>
      <MultiGeometry>
        <Polygon>
          <extrude>0</extrude><altitudeMode>clampToGround</altitudeMode><tessellate>1</tessellate>
          <outerBoundaryIs><LinearRing><coordinates> 76.127403,45.098801,0.000000 76.127434,45.100590,0.000000 76.124893,45.100521,0.000000 76.124863,45.098820,0.000000 76.127403,45.098801,0.000000</coordinates></LinearRing></outerBoundaryIs>
        </Polygon>
      </MultiGeometry>
    </Placemark>
    <Placemark id="ID_00035">
      <name>0</name>
      <Snippet></Snippet>
      <description><![CDATA[<html xmlns:fo="http://www.w3.org/1999/XSL/Format" xmlns:msxsl="urn:schemas-microsoft-com:xslt">

<head>

<META http-equiv="Content-Type" content="text/html">

</head>

<body style="margin:0px 0px 0px 0px;overflow:auto;background:#FFFFFF;">

<table style="font-family:Arial,Verdana,Times;font-size:12px;text-align:left;width:100;border-collapse:collapse;padding:3px 3px 3px 3px">

<tr style="text-align:center;font-weight:bold;background:#9CBCE2">

<td>0</td>

</tr>

<tr>

<td>

<table style="font-family:Arial,Verdana,Times;font-size:12px;text-align:left;width:100;border-spacing:0px; padding:3px 3px 3px 3px">

<tr>

<td>FID</td>

<td>35</td>

</tr>

<tr bgcolor="#D4E4F3">

<td>Id</td>

<td>0</td>

</tr>

</table>

</td>

</tr>

</table>

</body>

</html>

]]></description>
      <styleUrl>#PolyStyle00</styleUrl>
      <MultiGeometry>
        <Polygon>
          <extrude>0</extrude><altitudeMode>clampToGround</altitudeMode><tessellate>1</tessellate>
          <outerBoundaryIs><LinearRing><coordinates> 76.129997,45.096001,0.000000 76.130043,45.097801,0.000000 76.127502,45.097820,0.000000 76.127457,45.096050,0.000000 76.129997,45.096001,0.000000</coordinates></LinearRing></outerBoundaryIs>
        </Polygon>
      </MultiGeometry>
    </Placemark>
    <Placemark id="ID_00036">
      <name>0</name>
      <Snippet></Snippet>
      <description><![CDATA[<html xmlns:fo="http://www.w3.org/1999/XSL/Format" xmlns:msxsl="urn:schemas-microsoft-com:xslt">

<head>

<META http-equiv="Content-Type" content="text/html">

</head>

<body style="margin:0px 0px 0px 0px;overflow:auto;background:#FFFFFF;">

<table style="font-family:Arial,Verdana,Times;font-size:12px;text-align:left;width:100;border-collapse:collapse;padding:3px 3px 3px 3px">

<tr style="text-align:center;font-weight:bold;background:#9CBCE2">

<td>0</td>

</tr>

<tr>

<td>

<table style="font-family:Arial,Verdana,Times;font-size:12px;text-align:left;width:100;border-spacing:0px; padding:3px 3px 3px 3px">

<tr>

<td>FID</td>

<td>36</td>

</tr>

<tr bgcolor="#D4E4F3">

<td>Id</td>

<td>0</td>

</tr>

</table>

</td>

</tr>

</table>

</body>

</html>

]]></description>
      <styleUrl>#PolyStyle00</styleUrl>
      <MultiGeometry>
        <Polygon>
          <extrude>0</extrude><altitudeMode>clampToGround</altitudeMode><tessellate>1</tessellate>
          <outerBoundaryIs><LinearRing><coordinates> 76.137238,45.094429,0.000000 76.139778,45.094639,0.000000 76.139816,45.096420,0.000000 76.137260,45.096451,0.000000 76.137238,45.094429,0.000000</coordinates></LinearRing></outerBoundaryIs>
        </Polygon>
      </MultiGeometry>
    </Placemark>
    <Placemark id="ID_00037">
      <name>0</name>
      <Snippet></Snippet>
      <description><![CDATA[<html xmlns:fo="http://www.w3.org/1999/XSL/Format" xmlns:msxsl="urn:schemas-microsoft-com:xslt">

<head>

<META http-equiv="Content-Type" content="text/html">

</head>

<body style="margin:0px 0px 0px 0px;overflow:auto;background:#FFFFFF;">

<table style="font-family:Arial,Verdana,Times;font-size:12px;text-align:left;width:100;border-collapse:collapse;padding:3px 3px 3px 3px">

<tr style="text-align:center;font-weight:bold;background:#9CBCE2">

<td>0</td>

</tr>

<tr>

<td>

<table style="font-family:Arial,Verdana,Times;font-size:12px;text-align:left;width:100;border-spacing:0px; padding:3px 3px 3px 3px">

<tr>

<td>FID</td>

<td>37</td>

</tr>

<tr bgcolor="#D4E4F3">

<td>Id</td>

<td>0</td>

</tr>

</table>

</td>

</tr>

</table>

</body>

</html>

]]></description>
      <styleUrl>#PolyStyle00</styleUrl>
      <MultiGeometry>
        <Polygon>
          <extrude>0</extrude><altitudeMode>clampToGround</altitudeMode><tessellate>1</tessellate>
          <outerBoundaryIs><LinearRing><coordinates> 76.134232,45.092960,0.000000 76.134277,45.094749,0.000000 76.131737,45.094780,0.000000 76.131691,45.092979,0.000000 76.134232,45.092960,0.000000</coordinates></LinearRing></outerBoundaryIs>
        </Polygon>
      </MultiGeometry>
    </Placemark>
    <Placemark id="ID_00038">
      <name>0</name>
      <Snippet></Snippet>
      <description><![CDATA[<html xmlns:fo="http://www.w3.org/1999/XSL/Format" xmlns:msxsl="urn:schemas-microsoft-com:xslt">

<head>

<META http-equiv="Content-Type" content="text/html">

</head>

<body style="margin:0px 0px 0px 0px;overflow:auto;background:#FFFFFF;">

<table style="font-family:Arial,Verdana,Times;font-size:12px;text-align:left;width:100;border-collapse:collapse;padding:3px 3px 3px 3px">

<tr style="text-align:center;font-weight:bold;background:#9CBCE2">

<td>0</td>

</tr>

<tr>

<td>

<table style="font-family:Arial,Verdana,Times;font-size:12px;text-align:left;width:100;border-spacing:0px; padding:3px 3px 3px 3px">

<tr>

<td>FID</td>

<td>38</td>

</tr>

<tr bgcolor="#D4E4F3">

<td>Id</td>

<td>0</td>

</tr>

</table>

</td>

</tr>

</table>

</body>

</html>

]]></description>
      <styleUrl>#PolyStyle00</styleUrl>
      <MultiGeometry>
        <Polygon>
          <extrude>0</extrude><altitudeMode>clampToGround</altitudeMode><tessellate>1</tessellate>
          <outerBoundaryIs><LinearRing><coordinates> 76.143173,45.090809,0.000000 76.143188,45.092609,0.000000 76.140617,45.092609,0.000000 76.140640,45.090870,0.000000 76.143173,45.090809,0.000000</coordinates></LinearRing></outerBoundaryIs>
        </Polygon>
      </MultiGeometry>
    </Placemark>
    <Placemark id="ID_00039">
      <name>0</name>
      <Snippet></Snippet>
      <description><![CDATA[<html xmlns:fo="http://www.w3.org/1999/XSL/Format" xmlns:msxsl="urn:schemas-microsoft-com:xslt">

<head>

<META http-equiv="Content-Type" content="text/html">

</head>

<body style="margin:0px 0px 0px 0px;overflow:auto;background:#FFFFFF;">

<table style="font-family:Arial,Verdana,Times;font-size:12px;text-align:left;width:100;border-collapse:collapse;padding:3px 3px 3px 3px">

<tr style="text-align:center;font-weight:bold;background:#9CBCE2">

<td>0</td>

</tr>

<tr>

<td>

<table style="font-family:Arial,Verdana,Times;font-size:12px;text-align:left;width:100;border-spacing:0px; padding:3px 3px 3px 3px">

<tr>

<td>FID</td>

<td>39</td>

</tr>

<tr bgcolor="#D4E4F3">

<td>Id</td>

<td>0</td>

</tr>

</table>

</td>

</tr>

</table>

</body>

</html>

]]></description>
      <styleUrl>#PolyStyle00</styleUrl>
      <MultiGeometry>
        <Polygon>
          <extrude>0</extrude><altitudeMode>clampToGround</altitudeMode><tessellate>1</tessellate>
          <outerBoundaryIs><LinearRing><coordinates> 75.184563,45.709011,0.000000 75.184570,45.710812,0.000000 75.181999,45.710815,0.000000 75.181992,45.709015,0.000000 75.184563,45.709011,0.000000</coordinates></LinearRing></outerBoundaryIs>
        </Polygon>
      </MultiGeometry>
    </Placemark>
    <Placemark id="ID_00040">
      <name>0</name>
      <Snippet></Snippet>
      <description><![CDATA[<html xmlns:fo="http://www.w3.org/1999/XSL/Format" xmlns:msxsl="urn:schemas-microsoft-com:xslt">

<head>

<META http-equiv="Content-Type" content="text/html">

</head>

<body style="margin:0px 0px 0px 0px;overflow:auto;background:#FFFFFF;">

<table style="font-family:Arial,Verdana,Times;font-size:12px;text-align:left;width:100;border-collapse:collapse;padding:3px 3px 3px 3px">

<tr style="text-align:center;font-weight:bold;background:#9CBCE2">

<td>0</td>

</tr>

<tr>

<td>

<table style="font-family:Arial,Verdana,Times;font-size:12px;text-align:left;width:100;border-spacing:0px; padding:3px 3px 3px 3px">

<tr>

<td>FID</td>

<td>40</td>

</tr>

<tr bgcolor="#D4E4F3">

<td>Id</td>

<td>0</td>

</tr>

</table>

</td>

</tr>

</table>

</body>

</html>

]]></description>
      <styleUrl>#PolyStyle00</styleUrl>
      <MultiGeometry>
        <Polygon>
          <extrude>0</extrude><altitudeMode>clampToGround</altitudeMode><tessellate>1</tessellate>
          <outerBoundaryIs><LinearRing><coordinates> 75.184143,45.705627,0.000000 75.184151,45.707428,0.000000 75.181580,45.707432,0.000000 75.181572,45.705631,0.000000 75.184143,45.705627,0.000000</coordinates></LinearRing></outerBoundaryIs>
        </Polygon>
      </MultiGeometry>
    </Placemark>
    <Placemark id="ID_00041">
      <name>0</name>
      <Snippet></Snippet>
      <description><![CDATA[<html xmlns:fo="http://www.w3.org/1999/XSL/Format" xmlns:msxsl="urn:schemas-microsoft-com:xslt">

<head>

<META http-equiv="Content-Type" content="text/html">

</head>

<body style="margin:0px 0px 0px 0px;overflow:auto;background:#FFFFFF;">

<table style="font-family:Arial,Verdana,Times;font-size:12px;text-align:left;width:100;border-collapse:collapse;padding:3px 3px 3px 3px">

<tr style="text-align:center;font-weight:bold;background:#9CBCE2">

<td>0</td>

</tr>

<tr>

<td>

<table style="font-family:Arial,Verdana,Times;font-size:12px;text-align:left;width:100;border-spacing:0px; padding:3px 3px 3px 3px">

<tr>

<td>FID</td>

<td>41</td>

</tr>

<tr bgcolor="#D4E4F3">

<td>Id</td>

<td>0</td>

</tr>

</table>

</td>

</tr>

</table>

</body>

</html>

]]></description>
      <styleUrl>#PolyStyle00</styleUrl>
      <MultiGeometry>
        <Polygon>
          <extrude>0</extrude><altitudeMode>clampToGround</altitudeMode><tessellate>1</tessellate>
          <outerBoundaryIs><LinearRing><coordinates> 75.143669,45.703751,0.000000 75.143677,45.705551,0.000000 75.141113,45.705551,0.000000 75.141098,45.703751,0.000000 75.143669,45.703751,0.000000</coordinates></LinearRing></outerBoundaryIs>
        </Polygon>
      </MultiGeometry>
    </Placemark>
    <Placemark id="ID_00042">
      <name>0</name>
      <Snippet></Snippet>
      <description><![CDATA[<html xmlns:fo="http://www.w3.org/1999/XSL/Format" xmlns:msxsl="urn:schemas-microsoft-com:xslt">

<head>

<META http-equiv="Content-Type" content="text/html">

</head>

<body style="margin:0px 0px 0px 0px;overflow:auto;background:#FFFFFF;">

<table style="font-family:Arial,Verdana,Times;font-size:12px;text-align:left;width:100;border-collapse:collapse;padding:3px 3px 3px 3px">

<tr style="text-align:center;font-weight:bold;background:#9CBCE2">

<td>0</td>

</tr>

<tr>

<td>

<table style="font-family:Arial,Verdana,Times;font-size:12px;text-align:left;width:100;border-spacing:0px; padding:3px 3px 3px 3px">

<tr>

<td>FID</td>

<td>42</td>

</tr>

<tr bgcolor="#D4E4F3">

<td>Id</td>

<td>0</td>

</tr>

</table>

</td>

</tr>

</table>

</body>

</html>

]]></description>
      <styleUrl>#PolyStyle00</styleUrl>
      <MultiGeometry>
        <Polygon>
          <extrude>0</extrude><altitudeMode>clampToGround</altitudeMode><tessellate>1</tessellate>
          <outerBoundaryIs><LinearRing><coordinates> 75.139488,45.700703,0.000000 75.139496,45.702503,0.000000 75.136925,45.702507,0.000000 75.136917,45.700710,0.000000 75.139488,45.700703,0.000000</coordinates></LinearRing></outerBoundaryIs>
        </Polygon>
      </MultiGeometry>
    </Placemark>
    <Placemark id="ID_00043">
      <name>0</name>
      <Snippet></Snippet>
      <description><![CDATA[<html xmlns:fo="http://www.w3.org/1999/XSL/Format" xmlns:msxsl="urn:schemas-microsoft-com:xslt">

<head>

<META http-equiv="Content-Type" content="text/html">

</head>

<body style="margin:0px 0px 0px 0px;overflow:auto;background:#FFFFFF;">

<table style="font-family:Arial,Verdana,Times;font-size:12px;text-align:left;width:100;border-collapse:collapse;padding:3px 3px 3px 3px">

<tr style="text-align:center;font-weight:bold;background:#9CBCE2">

<td>0</td>

</tr>

<tr>

<td>

<table style="font-family:Arial,Verdana,Times;font-size:12px;text-align:left;width:100;border-spacing:0px; padding:3px 3px 3px 3px">

<tr>

<td>FID</td>

<td>43</td>

</tr>

<tr bgcolor="#D4E4F3">

<td>Id</td>

<td>0</td>

</tr>

</table>

</td>

</tr>

</table>

</body>

</html>

]]></description>
      <styleUrl>#PolyStyle00</styleUrl>
      <MultiGeometry>
        <Polygon>
          <extrude>0</extrude><altitudeMode>clampToGround</altitudeMode><tessellate>1</tessellate>
          <outerBoundaryIs><LinearRing><coordinates> 75.170639,45.684311,0.000000 75.170647,45.686119,0.000000 75.168098,45.686131,0.000000 75.168083,45.684319,0.000000 75.170639,45.684311,0.000000</coordinates></LinearRing></outerBoundaryIs>
        </Polygon>
      </MultiGeometry>
    </Placemark>
    <Placemark id="ID_00044">
      <name>0</name>
      <Snippet></Snippet>
      <description><![CDATA[<html xmlns:fo="http://www.w3.org/1999/XSL/Format" xmlns:msxsl="urn:schemas-microsoft-com:xslt">

<head>

<META http-equiv="Content-Type" content="text/html">

</head>

<body style="margin:0px 0px 0px 0px;overflow:auto;background:#FFFFFF;">

<table style="font-family:Arial,Verdana,Times;font-size:12px;text-align:left;width:100;border-collapse:collapse;padding:3px 3px 3px 3px">

<tr style="text-align:center;font-weight:bold;background:#9CBCE2">

<td>0</td>

</tr>

<tr>

<td>

<table style="font-family:Arial,Verdana,Times;font-size:12px;text-align:left;width:100;border-spacing:0px; padding:3px 3px 3px 3px">

<tr>

<td>FID</td>

<td>44</td>

</tr>

<tr bgcolor="#D4E4F3">

<td>Id</td>

<td>0</td>

</tr>

</table>

</td>

</tr>

</table>

</body>

</html>

]]></description>
      <styleUrl>#PolyStyle00</styleUrl>
      <MultiGeometry>
        <Polygon>
          <extrude>0</extrude><altitudeMode>clampToGround</altitudeMode><tessellate>1</tessellate>
          <outerBoundaryIs><LinearRing><coordinates> 75.157562,45.682518,0.000000 75.157570,45.684319,0.000000 75.154999,45.684322,0.000000 75.154991,45.682522,0.000000 75.157562,45.682518,0.000000</coordinates></LinearRing></outerBoundaryIs>
        </Polygon>
      </MultiGeometry>
    </Placemark>
    <Placemark id="ID_00045">
      <name>0</name>
      <Snippet></Snippet>
      <description><![CDATA[<html xmlns:fo="http://www.w3.org/1999/XSL/Format" xmlns:msxsl="urn:schemas-microsoft-com:xslt">

<head>

<META http-equiv="Content-Type" content="text/html">

</head>

<body style="margin:0px 0px 0px 0px;overflow:auto;background:#FFFFFF;">

<table style="font-family:Arial,Verdana,Times;font-size:12px;text-align:left;width:100;border-collapse:collapse;padding:3px 3px 3px 3px">

<tr style="text-align:center;font-weight:bold;background:#9CBCE2">

<td>0</td>

</tr>

<tr>

<td>

<table style="font-family:Arial,Verdana,Times;font-size:12px;text-align:left;width:100;border-spacing:0px; padding:3px 3px 3px 3px">

<tr>

<td>FID</td>

<td>45</td>

</tr>

<tr bgcolor="#D4E4F3">

<td>Id</td>

<td>0</td>

</tr>

</table>

</td>

</tr>

</table>

</body>

</html>

]]></description>
      <styleUrl>#PolyStyle00</styleUrl>
      <MultiGeometry>
        <Polygon>
          <extrude>0</extrude><altitudeMode>clampToGround</altitudeMode><tessellate>1</tessellate>
          <outerBoundaryIs><LinearRing><coordinates> 75.140770,45.697041,0.000000 75.140839,45.698879,0.000000 75.138283,45.698891,0.000000 75.138092,45.697140,0.000000 75.140770,45.697041,0.000000</coordinates></LinearRing></outerBoundaryIs>
        </Polygon>
      </MultiGeometry>
    </Placemark>
    <Placemark id="ID_00046">
      <name>0</name>
      <Snippet></Snippet>
      <description><![CDATA[<html xmlns:fo="http://www.w3.org/1999/XSL/Format" xmlns:msxsl="urn:schemas-microsoft-com:xslt">

<head>

<META http-equiv="Content-Type" content="text/html">

</head>

<body style="margin:0px 0px 0px 0px;overflow:auto;background:#FFFFFF;">

<table style="font-family:Arial,Verdana,Times;font-size:12px;text-align:left;width:100;border-collapse:collapse;padding:3px 3px 3px 3px">

<tr style="text-align:center;font-weight:bold;background:#9CBCE2">

<td>0</td>

</tr>

<tr>

<td>

<table style="font-family:Arial,Verdana,Times;font-size:12px;text-align:left;width:100;border-spacing:0px; padding:3px 3px 3px 3px">

<tr>

<td>FID</td>

<td>46</td>

</tr>

<tr bgcolor="#D4E4F3">

<td>Id</td>

<td>0</td>

</tr>

</table>

</td>

</tr>

</table>

</body>

</html>

]]></description>
      <styleUrl>#PolyStyle00</styleUrl>
      <MultiGeometry>
        <Polygon>
          <extrude>0</extrude><altitudeMode>clampToGround</altitudeMode><tessellate>1</tessellate>
          <outerBoundaryIs><LinearRing><coordinates> 75.170212,45.689152,0.000000 75.171227,45.690811,0.000000 75.168800,45.691391,0.000000 75.167801,45.689739,0.000000 75.170212,45.689152,0.000000</coordinates></LinearRing></outerBoundaryIs>
        </Polygon>
      </MultiGeometry>
    </Placemark>
    <Placemark id="ID_00047">
      <name>0</name>
      <Snippet></Snippet>
      <description><![CDATA[<html xmlns:fo="http://www.w3.org/1999/XSL/Format" xmlns:msxsl="urn:schemas-microsoft-com:xslt">

<head>

<META http-equiv="Content-Type" content="text/html">

</head>

<body style="margin:0px 0px 0px 0px;overflow:auto;background:#FFFFFF;">

<table style="font-family:Arial,Verdana,Times;font-size:12px;text-align:left;width:100;border-collapse:collapse;padding:3px 3px 3px 3px">

<tr style="text-align:center;font-weight:bold;background:#9CBCE2">

<td>0</td>

</tr>

<tr>

<td>

<table style="font-family:Arial,Verdana,Times;font-size:12px;text-align:left;width:100;border-spacing:0px; padding:3px 3px 3px 3px">

<tr>

<td>FID</td>

<td>47</td>

</tr>

<tr bgcolor="#D4E4F3">

<td>Id</td>

<td>0</td>

</tr>

</table>

</td>

</tr>

</table>

</body>

</html>

]]></description>
      <styleUrl>#PolyStyle00</styleUrl>
      <MultiGeometry>
        <Polygon>
          <extrude>0</extrude><altitudeMode>clampToGround</altitudeMode><tessellate>1</tessellate>
          <outerBoundaryIs><LinearRing><coordinates> 75.164726,45.686008,0.000000 75.164726,45.687801,0.000000 75.162277,45.687931,0.000000 75.162140,45.686150,0.000000 75.164726,45.686008,0.000000</coordinates></LinearRing></outerBoundaryIs>
        </Polygon>
      </MultiGeometry>
    </Placemark>
    <Placemark id="ID_00048">
      <name>0</name>
      <Snippet></Snippet>
      <description><![CDATA[<html xmlns:fo="http://www.w3.org/1999/XSL/Format" xmlns:msxsl="urn:schemas-microsoft-com:xslt">

<head>

<META http-equiv="Content-Type" content="text/html">

</head>

<body style="margin:0px 0px 0px 0px;overflow:auto;background:#FFFFFF;">

<table style="font-family:Arial,Verdana,Times;font-size:12px;text-align:left;width:100;border-collapse:collapse;padding:3px 3px 3px 3px">

<tr style="text-align:center;font-weight:bold;background:#9CBCE2">

<td>0</td>

</tr>

<tr>

<td>

<table style="font-family:Arial,Verdana,Times;font-size:12px;text-align:left;width:100;border-spacing:0px; padding:3px 3px 3px 3px">

<tr>

<td>FID</td>

<td>48</td>

</tr>

<tr bgcolor="#D4E4F3">

<td>Id</td>

<td>0</td>

</tr>

</table>

</td>

</tr>

</table>

</body>

</html>

]]></description>
      <styleUrl>#PolyStyle00</styleUrl>
      <MultiGeometry>
        <Polygon>
          <extrude>0</extrude><altitudeMode>clampToGround</altitudeMode><tessellate>1</tessellate>
          <outerBoundaryIs><LinearRing><coordinates> 75.325798,45.565849,0.000000 75.325813,45.567650,0.000000 75.323250,45.567657,0.000000 75.323235,45.565857,0.000000 75.325798,45.565849,0.000000</coordinates></LinearRing></outerBoundaryIs>
        </Polygon>
      </MultiGeometry>
    </Placemark>
    <Placemark id="ID_00049">
      <name>0</name>
      <Snippet></Snippet>
      <description><![CDATA[<html xmlns:fo="http://www.w3.org/1999/XSL/Format" xmlns:msxsl="urn:schemas-microsoft-com:xslt">

<head>

<META http-equiv="Content-Type" content="text/html">

</head>

<body style="margin:0px 0px 0px 0px;overflow:auto;background:#FFFFFF;">

<table style="font-family:Arial,Verdana,Times;font-size:12px;text-align:left;width:100;border-collapse:collapse;padding:3px 3px 3px 3px">

<tr style="text-align:center;font-weight:bold;background:#9CBCE2">

<td>0</td>

</tr>

<tr>

<td>

<table style="font-family:Arial,Verdana,Times;font-size:12px;text-align:left;width:100;border-spacing:0px; padding:3px 3px 3px 3px">

<tr>

<td>FID</td>

<td>49</td>

</tr>

<tr bgcolor="#D4E4F3">

<td>Id</td>

<td>0</td>

</tr>

</table>

</td>

</tr>

</table>

</body>

</html>

]]></description>
      <styleUrl>#PolyStyle00</styleUrl>
      <MultiGeometry>
        <Polygon>
          <extrude>0</extrude><altitudeMode>clampToGround</altitudeMode><tessellate>1</tessellate>
          <outerBoundaryIs><LinearRing><coordinates> 75.315437,45.565109,0.000000 75.318001,45.565121,0.000000 75.318001,45.566898,0.000000 75.315422,45.566891,0.000000 75.315437,45.565109,0.000000</coordinates></LinearRing></outerBoundaryIs>
        </Polygon>
      </MultiGeometry>
    </Placemark>
    <Placemark id="ID_00050">
      <name>0</name>
      <Snippet></Snippet>
      <description><![CDATA[<html xmlns:fo="http://www.w3.org/1999/XSL/Format" xmlns:msxsl="urn:schemas-microsoft-com:xslt">

<head>

<META http-equiv="Content-Type" content="text/html">

</head>

<body style="margin:0px 0px 0px 0px;overflow:auto;background:#FFFFFF;">

<table style="font-family:Arial,Verdana,Times;font-size:12px;text-align:left;width:100;border-collapse:collapse;padding:3px 3px 3px 3px">

<tr style="text-align:center;font-weight:bold;background:#9CBCE2">

<td>0</td>

</tr>

<tr>

<td>

<table style="font-family:Arial,Verdana,Times;font-size:12px;text-align:left;width:100;border-spacing:0px; padding:3px 3px 3px 3px">

<tr>

<td>FID</td>

<td>50</td>

</tr>

<tr bgcolor="#D4E4F3">

<td>Id</td>

<td>0</td>

</tr>

</table>

</td>

</tr>

</table>

</body>

</html>

]]></description>
      <styleUrl>#PolyStyle00</styleUrl>
      <MultiGeometry>
        <Polygon>
          <extrude>0</extrude><altitudeMode>clampToGround</altitudeMode><tessellate>1</tessellate>
          <outerBoundaryIs><LinearRing><coordinates> 75.328194,45.562550,0.000000 75.328201,45.564350,0.000000 75.325638,45.564362,0.000000 75.325630,45.562561,0.000000 75.328194,45.562550,0.000000</coordinates></LinearRing></outerBoundaryIs>
        </Polygon>
      </MultiGeometry>
    </Placemark>
    <Placemark id="ID_00051">
      <name>0</name>
      <Snippet></Snippet>
      <description><![CDATA[<html xmlns:fo="http://www.w3.org/1999/XSL/Format" xmlns:msxsl="urn:schemas-microsoft-com:xslt">

<head>

<META http-equiv="Content-Type" content="text/html">

</head>

<body style="margin:0px 0px 0px 0px;overflow:auto;background:#FFFFFF;">

<table style="font-family:Arial,Verdana,Times;font-size:12px;text-align:left;width:100;border-collapse:collapse;padding:3px 3px 3px 3px">

<tr style="text-align:center;font-weight:bold;background:#9CBCE2">

<td>0</td>

</tr>

<tr>

<td>

<table style="font-family:Arial,Verdana,Times;font-size:12px;text-align:left;width:100;border-spacing:0px; padding:3px 3px 3px 3px">

<tr>

<td>FID</td>

<td>51</td>

</tr>

<tr bgcolor="#D4E4F3">

<td>Id</td>

<td>0</td>

</tr>

</table>

</td>

</tr>

</table>

</body>

</html>

]]></description>
      <styleUrl>#PolyStyle00</styleUrl>
      <MultiGeometry>
        <Polygon>
          <extrude>0</extrude><altitudeMode>clampToGround</altitudeMode><tessellate>1</tessellate>
          <outerBoundaryIs><LinearRing><coordinates> 75.295052,45.523190,0.000000 75.295036,45.524971,0.000000 75.292503,45.525009,0.000000 75.292473,45.523209,0.000000 75.295052,45.523190,0.000000</coordinates></LinearRing></outerBoundaryIs>
        </Polygon>
      </MultiGeometry>
    </Placemark>
    <Placemark id="ID_00052">
      <name>0</name>
      <Snippet></Snippet>
      <description><![CDATA[<html xmlns:fo="http://www.w3.org/1999/XSL/Format" xmlns:msxsl="urn:schemas-microsoft-com:xslt">

<head>

<META http-equiv="Content-Type" content="text/html">

</head>

<body style="margin:0px 0px 0px 0px;overflow:auto;background:#FFFFFF;">

<table style="font-family:Arial,Verdana,Times;font-size:12px;text-align:left;width:100;border-collapse:collapse;padding:3px 3px 3px 3px">

<tr style="text-align:center;font-weight:bold;background:#9CBCE2">

<td>0</td>

</tr>

<tr>

<td>

<table style="font-family:Arial,Verdana,Times;font-size:12px;text-align:left;width:100;border-spacing:0px; padding:3px 3px 3px 3px">

<tr>

<td>FID</td>

<td>52</td>

</tr>

<tr bgcolor="#D4E4F3">

<td>Id</td>

<td>0</td>

</tr>

</table>

</td>

</tr>

</table>

</body>

</html>

]]></description>
      <styleUrl>#PolyStyle00</styleUrl>
      <MultiGeometry>
        <Polygon>
          <extrude>0</extrude><altitudeMode>clampToGround</altitudeMode><tessellate>1</tessellate>
          <outerBoundaryIs><LinearRing><coordinates> 75.299553,45.517899,0.000000 75.299500,45.519718,0.000000 75.296951,45.519718,0.000000 75.296944,45.517929,0.000000 75.299553,45.517899,0.000000</coordinates></LinearRing></outerBoundaryIs>
        </Polygon>
      </MultiGeometry>
    </Placemark>
    <Placemark id="ID_00053">
      <name>0</name>
      <Snippet></Snippet>
      <description><![CDATA[<html xmlns:fo="http://www.w3.org/1999/XSL/Format" xmlns:msxsl="urn:schemas-microsoft-com:xslt">

<head>

<META http-equiv="Content-Type" content="text/html">

</head>

<body style="margin:0px 0px 0px 0px;overflow:auto;background:#FFFFFF;">

<table style="font-family:Arial,Verdana,Times;font-size:12px;text-align:left;width:100;border-collapse:collapse;padding:3px 3px 3px 3px">

<tr style="text-align:center;font-weight:bold;background:#9CBCE2">

<td>0</td>

</tr>

<tr>

<td>

<table style="font-family:Arial,Verdana,Times;font-size:12px;text-align:left;width:100;border-spacing:0px; padding:3px 3px 3px 3px">

<tr>

<td>FID</td>

<td>53</td>

</tr>

<tr bgcolor="#D4E4F3">

<td>Id</td>

<td>0</td>

</tr>

</table>

</td>

</tr>

</table>

</body>

</html>

]]></description>
      <styleUrl>#PolyStyle00</styleUrl>
      <MultiGeometry>
        <Polygon>
          <extrude>0</extrude><altitudeMode>clampToGround</altitudeMode><tessellate>1</tessellate>
          <outerBoundaryIs><LinearRing><coordinates> 75.304611,45.517910,0.000000 75.304626,45.519699,0.000000 75.302063,45.519699,0.000000 75.302063,45.517910,0.000000 75.304611,45.517910,0.000000</coordinates></LinearRing></outerBoundaryIs>
        </Polygon>
      </MultiGeometry>
    </Placemark>
  </Folder>
  <Style id="PolyStyle00">
    <LabelStyle>
      <color>00000000</color>
      <scale>0.000000</scale>
    </LabelStyle>
    <LineStyle>
      <color>ff000000</color>
      <width>0.400000</width>
    </LineStyle>
    <PolyStyle>
      <color>00f0f0f0</color>
      <outline>1</outline>
    </PolyStyle>
  </Style>
</Document>
</kml>
